# Supplementary material for: Thymol as an Adjuvant to Restore Antibiotic Efficacy and Reduce Antimicrobial Resistance and Virulence Gene Expression in Enterotoxigenic Escherichia coli Strains
Source: Antibiotics (Basel). 2022 Aug 8;11(8):1073. doi: 10.3390/antibiotics11081073 (PMC9404878; doi:10.3390/antibiotics11081073)
Supplement: Supplementary file 1 [file antibiotics-11-01073-s001.zip]

Archive with 1 entries (1 files):
- antibiotics-1866115-supplementary (2).pdf
